# Supplementary material for: On the correlation between training modalities and recovery stages in poststroke robotic rehabilitation of the upper limb: a systematic review
Source: J Neuroeng Rehabil. 2026 Apr 30;23:197. doi: 10.1186/s12984-026-02005-7 (PMC13285516; doi:10.1186/s12984-026-02005-7)
Supplement: Supplementary file 2 — Supplementary Material 2. Analysis of the studies included in the review. [file 12984_2026_2005_MOESM2_ESM.xlsx]

## Sheet: Systematic analysis
PAPER REFERENCE	TITLE	STAGE		MODALITY							ROBOT
48	A CLINICALLY RELEVANT METHOD OF ANALYZING CONTINUOUS CHANGE IN ROBOTIC UPPER EXTREMITY CHRONIC STROKE REHABILITATION	chronic		active-assistive							end-effector
38	A COMPARISON OF THE REHABILITATION EFFECTIVENESS OF NEUROMUSCULAR ELECTRICAL STIMULATION ROBOTIC HAND TRAINING AND PURE ROBOTIC HAND TRAINING AFTER STROKE: A RANDOMIZED CONTROLLED TRIAL	chronic		active-assistive							exoskeleton
132	A HYBRID BRAIN-MUSCLE-MACHINE INTERFACE FOR STROKE REHABILITATION: USABILITY AND FUNCTIONALITY VALIDATION IN A 2-WEEK INTENSIVE INTERVENTION	chronic		assistive	active						exoskeleton
69	A HYBRID ROBOTIC SYSTEM FOR ARM TRAINING OF STROKE SURVIVORS: CONCEPT AND FIRST EVALUATION	subacute		assistive							exoskeleton
25	A RANDOMIZED CLINICAL CONTROL STUDY ON THE EFFICACY OF THREE-DIMENSIONAL UPPER LIMB ROBOTIC EXOSKELETON TRAINING IN CHRONIC STROKE	chronic		assistive							exoskeleton
46	A RANDOMIZED CONTROLLED TRIAL OF EEG-BASED MOTOR IMAGERY BRAIN-COMPUTER INTERFACE ROBOTIC REHABILITATION FOR STROKE	chronic		active-assistive							exoskeleton
79	A RANDOMIZED CONTROLLED TRIAL ON THE EFFECTS OF OCCUPATIONAL THERAPY INTERVENTIONS USING PATIENT-CENTERED ROBOT-ASSISTED REHABILITATION FOR FUNCTIONAL IMPROVEMENT IN SUBACUTE STROKE PATIENTS	subacute		active-assistive	active	bilat: active-assistive	bilat: active				end-effector
58	A REHABILITATION FIRST - TOURNAMENT BETWEEN TEAMS OF NURSING HOME RESIDENTS WITH CHRONIC STROKE	chronic		bilat: assistive	bilat: resistive						end-effector
97	A SYSTEM FOR NEUROMOTOR BASED REHABILITATION ON A PASSIVE ROBOTIC AID	chronic		passive							end-effector
91	ABILITY OF ELECTRICAL STIMULATION THERAPY TO IMPROVE THE EFFECTIVENESS OF ROBOTIC TRAINING FOR PARETIC UPPER LIMBS IN PATIENTS WITH STROKE	subacute		assistive							end-effector
39	AN EXONEUROMUSCULOSKELETON FOR SELF-HELP UPPER LIMB REHABILITATION AFTER STROKE	chronic		active-assistive							exoskeleton
98	ASSISTED MOVEMENT WITH PROPRIOCEPTIVE STIMULATION AUGMENTS RECOVERY FROM MODERATE-TO-SEVERE UPPER LIMB IMPAIRMENT DURING SUBACUTE STROKE PERIOD: A RANDOMIZED CLINICAL TRIAL	subacute		passive	active-assistive						-
99	BENEFITS OF ROBOT-ASSISTED UPPER-LIMB REHABILITATION FROM THE SUBACUTE STAGE AFTER A STROKE OF VARYING SEVERITY: A MULTICENTER RANDOMIZED CONTROLLED TRIAL	subacute		passive	active-assistive	active	resistive				end-effector
100	BILATERAL ROBOTIC PRIMING BEFORE TASK-ORIENTED APPROACH IN SUBACUTE STROKE REHABILITATION: A PILOT RANDOMIZED CONTROLLED TRIAL	subacute		bilat: passive	bilat: assistive	bilat: active					end-effector
101	BIMANUAL COORDINATED MOTOR SKILL LEARNING IN PATIENTS WITH A CHRONIC CEREBELLAR STROKE	chronic		bilat: assistive							end-effector
60	BIMANUAL ELBOW ROBOTIC ORTHOSES: PRELIMINARY INVESTIGATIONS ON AN IMPAIRMENT FORCE-FEEDBACK REHABILITATION METHOD	chronic		bilat: assistive	bilat: resistive						exoskeleton
31	BOOSTING ROBOT-ASSISTED REHABILITATION OF STROKE HEMIPARESIS BY INDIVIDUALIZED SELECTION OF UPPER LIMB MOVEMENTS - A PILOT STUDY	chronic		assistive							end-effector
102	BRAIN-COMPUTER INTERFACE COUPLED TO A ROBOTIC HAND ORTHOSIS FOR STROKE PATIENTS’ NEUROREHABILITATION: A CROSSOVER FEASIBILITY STUDY	subacute	chronic	active-assistive							exoskeleton
44	BRAIN-COMPUTER INTERFACE-BASED SOFT ROBOTIC GLOVE REHABILITATION FOR STROKE	chronic		active-assistive							exoskeleton
26	CLOSED-LOOP TASK DIFFICULTY ADAPTATION DURING VIRTUAL REALITY REACH-TO-GRASP TRAINING ASSISTED WITH AN EXOSKELETON FOR STROKE REHABILITATION	chronic		assistive							exoskeleton
85	COMBINATION OF EXOSKELETAL UPPER LIMB ROBOT AND OCCUPATIONAL THERAPY IMPROVE ACTIVITIES OF DAILY LIVING FUNCTION IN ACUTE STROKE PATIENTS	acute		active-assistive							exoskeleton
51	COMBINED THERAPY USING BOTULINUM TOXIN A AND SINGLE-JOINT HYBRID ASSISTIVE LIMB FOR UPPER-LIMB DISABILITY DUE TO SPASTIC HEMIPLEGIA	chronic		active-assistive							exoskeleton
71	COMBINED TREATMENT OF BOTULINUMTOXIN AND ROBOT-ASSISTED REHABILITATION THERAPY ON POSTSTROKE, UPPER LIMB SPASTICITY	subacute		passive	assistive	active-assistive	active				exoskeleton
103	COMBINING VIRTUAL REALITY AND A MYOELECTRIC LIMB ORTHOSIS TO RESTORE ACTIVE MOVEMENT AFTER STROKE: A PILOT STUDY	chronic		bilat: active-assistive							-
37	COMPARATIVE EFFECTS OF EMG-DRIVEN ROBOT-ASSISTED THERAPY VERSUS TASK-ORIENTED TRAINING ON MOTOR AND DAILY FUNCTION IN PATIENTS WITH STROKE: A RANDOMIZED CROSS-OVER TRIAL	chronic		active-assistive							exoskeleton
104	CORTICOMUSCULAR INTEGRATED REPRESENTATION OF VOLUNTARY MOTOR EFFORT IN ROBOTIC CONTROL FOR WRIST-HAND REHABILITATION AFTER STROKE	chronic		assistive							exoskeleton
4	DESIGN AND OPTIMIZATION OF AN EEG-BASED BRAIN MACHINE INTERFACE (BMI) TO AN UPPER-LIMB EXOSKELETON FOR STROKE SURVIVORS	chronic		active-assistive	active						exoskeleton
105	DIFFERENCES IN MUSCLE ACTIVITY AND FATIGUE OF THE UPPER LIMB BETWEEN TASK-SPECIFIC TRAINING AND ROBOT ASSISTED TRAINING AMONG INDIVIDUALS POST STROKE	subacute		assistive	active						end-effector
89	DISSOCIATING MOTOR LEARNING FROM RECOVERY IN EXOSKELETON TRAINING POST-STROKE	subacute	chronic	assistive							exoskeleton
35	DISTAL VERSUS PROXIMAL - AN INVESTIGATION ON DIFFERENT SUPPORTIVE STRATEGIES BY ROBOTS FOR UPPER LIMB REHABILITATION AFTER STROKE: A RANDOMIZED CONTROLLED TRIAL	chronic		assistive							exoskeleton
74	EARLY STROKE REHABILITATION OF THE UPPER LIMB ASSISTED WITH AN ELECTROMYOGRAPHY-DRIVEN NEUROMUSCULAR ELECTRICAL STIMULATION-ROBOTIC ARM	subacute		active-assistive							exoskeleton
52	EFFECT OF ROBOT-ASSISTED REHABILITATION TO BOTULINUM TOXIN A INJECTION FOR UPPER LIMB DISABILITY IN PATIENTS WITH CHRONIC STROKE: A CASE SERIES AND SYSTEMATIC REVIEW	chronic		active-assistive							exoskeleton
106	EFFECT ON ARM FUNCTION AND COST OF ROBOT-ASSISTED GROUP THERAPY IN SUBACUTE PATIENTS WITH STROKE AND A MODERATELY TO SEVERELY AFFECTED ARM: A RANDOMIZED CONTROLLED TRIAL	subacute		passive	active	bilat: passive	bilat: assistive	bilat: active			end-effector
55	EFFECTIVENESS OF ROBOT-ASSISTED UPPER LIMB TRAINING ON SPASTICITY, FUNCTION AND MUSCLE ACTIVITY IN CHRONIC STROKE PATIENTS TREATED WITH BOTULINUM TOXIN: A RANDOMIZED SINGLE-BLINDED CONTROLLED TRIAL	chronic		passive	active-assistive	active					end-effector
84	EFFECTIVENESS OF UPPER-LIMB ROBOTIC-ASSISTED THERAPY IN THE EARLY REHABILITATION PHASE AFTER STROKE: A SINGLE-BLIND, RANDOMISED, CONTROLLED TRIAL	acute		passive	bilat: assistive	active-assistive					end-effector
107	EFFECTS OF A SOFT ROBOTIC HAND FOR HAND REHABILITATION IN CHRONIC STROKE SURVIVORS	chronic		active-assistive							exoskeleton
17	EFFECTS OF AN ASSIST-AS-NEEDED EQUIPPED TENODESIS-INDUCED-GRIP EXOSKELETON ROBOT (TIGER) ON UPPER LIMB FUNCTION IN PATIENTS WITH CHRONIC STROKE	chronic		passive							exoskeleton
96	EFFECTS OF ASSIST-AS-NEEDED UPPER EXTREMITY ROBOTIC THERAPY AFTER INCOMPLETE SPINAL CORD INJURY: A PARALLEL-GROUP CONTROLLED TRIAL	chronic		assistive	active-assistive						exoskeleton
73	EFFECTS OF EMG-BASED ROBOT FOR UPPER EXTREMITY REHABILITATION ON POST-STROKE PATIENTS: A SYSTEMATIC REVIEW AND META-ANALYSIS	subacute	chronic	active-assistive							end-effector
108	EFFECTS OF NEWLY DEVELOPED COMPACT ROBOT-AIDED UPPER EXTREMITY TRAINING SYSTEMS (NEURO-X®) IN PATIENTS WITH STROKE: A PILOT STUDY	chronic		assistive							-
109	EFFECTS OF PRIMING INTERMITTENT THETA BURST STIMULATION ON UPPER LIMB MOTOR RECOVERY AFTER STROKE: STUDY PROTOCOL FOR A PROOF-OF-CONCEPT RANDOMISED CONTROLLED TRIAL	chronic		passive	active-assistive	active	resistive				end-effector	exoskeleton
110	EFFECTS OF PROXIMAL PRIORITY AND DISTAL PRIORITY ROBOTIC PRIMING TECHNIQUES WITH IMPAIRMENT-ORIENTED TRAINING OF UPPER LIMB FUNCTIONS IN PATIENTS WITH CHRONIC STROKE: STUDY PROTOCOL FOR A SINGLE-BLIND, RANDOMIZED CONTROLLED TRIAL	chronic		bilat: passive	bilat: assistive	bilat: active					end-effector
56	EFFECTS OF ROBOT THERAPY ON UPPER BODY KINEMATICS AND ARM FUNCTION IN PERSONS POST STROKE: A PILOT RANDOMIZED CONTROLLED TRIAL	chronic		assistive	resistive						end-effector
28	EFFECTS OF ROBOT-ASSISTED REHABILITATION ON HAND FUNCTION OF PEOPLE WITH STROKE: A RANDOMIZED, CROSSOVER-CONTROLLED, ASSESSOR-BLINDED STUDY	subacute	chronic	assistive							exoskeleton
59	EFFECTS OF ROBOTIC PRIMING OF BILATERAL ARM TRAINING, MIRROR THERAPY, AND IMPAIRMENT-ORIENTED TRAINING ON SENSORIMOTOR AND DAILY FUNCTIONS IN PATIENTS WITH CHRONIC STROKE: STUDY PROTOCOL OF A SINGLE-BLIND, RANDOMIZED CONTROLLED TRIAL	chronic		bilat: passive	bilat: assistive	bilat: resistive					end-effector
72	EFFECTS OF UPPER LIMB ROBOT-ASSISTED REHABILITATION COMPARED WITH CONVENTIONAL THERAPY IN PATIENTS WITH STROKE: PRELIMINARY RESULTS ON A DAILY TASK ASSESSED USING MOTION ANALYSIS	subacute		passive	assistive	active-assistive	active	bilat: assistive	bilat: active		end-effector
7	EFFECTS OF UPPER LIMB ROBOT-ASSISTED THERAPY ON MOTOR RECOVERY IN SUBACUTE STROKE PATIENTS	subacute		assistive							end-effector
65	EFFICACY AND DOSE OF REHABILITATION APPROACHES FOR SEVERE UPPER LIMB IMPAIRMENTS AND DISABILITY DURING EARLY ACUTE AND SUBACUTE STROKE: A SYSTEMATIC REVIEW	acute		passive	active-assistive						end-effector
		subacute		active-assistive	active	bilat: passive	bilat: assistive	bilat: active	bilat: resistive
47	EFFICACY OF ROBOT-ASSISTED FINGERS TRAINING IN CHRONIC STROKE SURVIVORS: A PILOT RANDOMIZED-CONTROLLED TRIAL	chronic		active-assistive							exoskeleton
111	EFFICACY OF UPPER EXTREMITY ROBOTIC THERAPY IN SUBACUTE POSTSTROKE HEMIPLEGIA: AN EXPLORATORY RANDOMIZED TRIAL	subacute		passive	assistive	active-assistive	active				end-effector
112	ERROR ENHANCEMENT FOR UPPER LIMB REHABILITATION IN THE CHRONIC PHASE AFTER STROKE: A 5-DAY PRE-POST INTERVENTION STUDY	chronic		assistive	active						end-effector
30	ERROR-AUGMENTED BIMANUAL THERAPY FOR STROKE SURVIVORS	chronic		bilat: assistive							exoskeleton
63	EXOSKELETON-ASSISTED ANTHROPOMORPHIC MOVEMENT TRAINING FOR THE UPPER LIMB AFTER STROKE: THE EAMT RANDOMIZED TRIAL	subacute		passive	active-assistive						exoskeleton
36	EXOSKELETON-ROBOT ASSISTED THERAPY IN STROKE PATIENTS: A LESION MAPPING STUDY	subacute	chronic	bilat: assistive	bilat: active-assistive						exoskeleton
16	FEASIBILITY AND POTENTIAL EFFECTS OF ROBOT-ASSISTED PASSIVE RANGE OF MOTION TRAINING IN COMBINATION WITH CONVENTIONAL REHABILITATION ON HAND FUNCTION IN PATIENTS WITH CHRONIC STROKE	chronic		passive							exoskeleton
33	FEASIBILITY AND PRELIMINARY EFFICACY OF A COMBINED VIRTUAL REALITY, ROBOTICS AND ELECTRICAL STIMULATION INTERVENTION IN UPPER EXTREMITY STROKE REHABILITATION	chronic		assistive	active-assistive						-
113	FEASIBILITY OF A WEARABLE SOFT-ROBOTIC GLOVE TO SUPPORT IMPAIRED HAND FUNCTION IN STROKE PATIENTS	chronic		active-assistive							-
77	FEASIBILITY OF ROBOT-ASSISTED REHABILITATION IN POSTSTROKE RECOVERY OF UPPER LIMB FUNCTION DEPENDING ON THE SEVERITY	subacute		active-assistive							exoskeleton
114	HAND FOCUSED UPPER EXTREMITY REHABILITATION IN THE SUBACUTE PHASE POST-STROKE USING INTERACTIVE VIRTUAL ENVIRONMENTS	subacute		assistive	resistive						exoskeleton
41	HOME-BASED SELF-HELP TELEREHABILITATION OF THE UPPER LIMB ASSISTED BY AN ELECTROMYOGRAPHY-DRIVEN WRIST/HAND EXONEUROMUSCULOSKELETON AFTER STROKE	chronic		active-assistive							exoskeleton
34	HOME-BASED THERAPY AFTER STROKE USING THE HAND SPRING OPERATED MOVEMENT ENHANCER (HANDSOME)	chronic		assistive							exoskeleton
90	HYBRID NEUROPROSTHESIS FOR THE UPPER LIMB: COMBINING BRAIN-CONTROLLED NEUROMUSCULAR STIMULATION WITH A MULTI-JOINT ARM EXOSKELETON	chronic		assistive							exoskeleton
115	HYBRID REHABILITATION THERAPIES ON UPPER-LIMB FUNCTION AND GOAL ATTAINMENT IN CHRONIC STROKE	chronic		passive	active	bilat: passive	bilat: active				end-effector
62	IMPACT OF THE ROBOTIC-ASSISTANCE LEVEL ON UPPER EXTREMITY FUNCTION IN STROKE PATIENTS RECEIVING ADJUNCT ROBOTIC REHABILITATION: SUB-ANALYSIS OF A RANDOMIZED CLINICAL TRIAL	subacute		passive	assistive	active-assistive	active				end-effector
68	INTENSIVE VIRTUAL REALITY AND ROBOTIC BASED UPPER LIMB TRAINING COMPARED TO USUAL CARE, AND ASSOCIATED CORTICAL REORGANIZATION, IN THE ACUTE AND EARLY SUB-ACUTE PERIODS POST-STROKE: A FEASIBILITY STUDY	acute	subacute	assistive							exoskeleton
80	IS THE ROBOTIC REHABILITATION THAT IS ADDED TO INTENSIVE BODY REHABILITATION EFFECTIVE FOR MAXIMIZATION OF UPPER EXTREMITY MOTOR RECOVERY FOLLOWING A STROKE? A RANDOMIZED CONTROLLED STUDY	subacute		active							exoskeleton
76	LONGITUDINAL ANALYSIS OF STROKE PATIENTS' BRAIN RHYTHMS DURING AN INTERVENTION WITH A BRAIN-COMPUTER INTERFACE	subacute		active-assistive							exoskeleton
42	LONG-TERM EFFECTS OF MOBILE EXONEUROMUSCULOSKELETON (ENMS)-ASSISTED SELF-HELP TELEREHABILITATION AFTER STROKE	chronic		active-assistive							exoskeleton
81	MECHANISMS OF MOTOR RECOVERY IN CHRONIC AND SUBACUTE STROKE PATIENTS FOLLOWING A ROBOT-AIDED TRAINING	subacute	chronic	passive	assistive	active-assistive	active	resistive			end-effector
66	MIRROR VISUAL FEEDBACK PRIOR TO ROBOT-ASSISTED TRAINING FACILITATES REHABILITATION AFTER STROKE: A RANDOMIZED CONTROLLED STUDY	subacute		assistive							exoskeleton
116	MOTOR IMPROVEMENT ESTIMATION AND TASK ADAPTATION FOR PERSONALIZED ROBOT-AIDED THERAPY: A FEASIBILITY STUDY	subacute		active-assistive	active						exoskeleton
95	MYOELECTRIC ARM ORTHOSIS IN MOTOR LEARNING-BASED THERAPY FOR CHRONIC DEFICITS AFTER STROKE AND TRAUMATIC BRAIN INJURY	chronic		active-assistive							exoskeleton
61	NEUROCOGNITIVE ROBOT-ASSISTED REHABILITATION OF HAND FUNCTION: A RANDOMIZED CONTROL TRIAL ON MOTOR RECOVERY IN SUBACUTE STROKE	subacute		passive	resistive						end-effector
82	NEUROPHYSIOLOGICAL UNDERPINNINGS OF AN INTENSIVE PROTOCOL FOR UPPER LIMB MOTOR RECOVERY IN SUBACUTE AND CHRONIC STROKE PATIENTS	subacute	chronic	passive	active						end-effector
117	NEW ARTIFICIAL INTELLIGENCE-INTEGRATED ELECTROMYOGRAPHY-DRIVEN ROBOT HAND FOR UPPER EXTREMITY REHABILITATION OF PATIENTS WITH STROKE: A RANDOMIZED, CONTROLLED TRIAL	chronic		passive	active-assistive						exoskeleton
23	PATTERN OF IMPROVEMENT IN UPPER LIMB POINTING TASK KINEMATICS AFTER A 3-MONTH TRAINING PROGRAM WITH ROBOTIC ASSISTANCE IN STROKE	subacute		passive	assistive	active-assistive	active	resistive			end-effector
118	PRIMING TRANSCRANIAL DIRECT CURRENT STIMULATION FOR IMPROVING HEMIPARETIC UPPER LIMB IN PATIENTS WITH SUBACUTE STROKE: STUDY PROTOCOL FOR A RANDOMISED CONTROLLED TRIAL	subacute		assistive	active						end-effector
88	PROGRESSIVE ABDUCTION LOADING THERAPY WITH HORIZONTAL-PLANE VISCOUS RESISTANCE TARGETING WEAKNESS AND FLEXION SYNERGY TO TREAT UPPER LIMB FUNCTION IN CHRONIC HEMIPARETIC STROKE: A RANDOMIZED CLINICAL TRIAL	chronic		resistive							end-effector
19	QUANTIFICATION OF TASK-DEPENDENT CORTICAL ACTIVATION EVOKED BY ROBOTIC CONTINUOUS WRIST JOINT MANIPULATION IN CHRONIC HEMIPARETIC STROKE	chronic		passive	resistive						-
87	QUANTIFICATION OF UPPER LIMB MOTOR RECOVERY AND EEG POWER CHANGES AFTER ROBOT-ASSISTED BILATERAL ARM TRAINING IN CHRONIC STROKE PATIENTS: A PROSPECTIVE PILOT STUDY	chronic		bilat: passive	bilat: assistive						-
119	QUO VADIS, AMADEO HAND ROBOT? A RANDOMIZED STUDY WITH A HAND RECOVERY PREDICTIVE MODEL IN SUBACUTE STROKE	subacute		passive	active-assistive	active					end-effector
67	RANDOMIZED TRIAL OF A ROBOTIC ASSISTIVE DEVICE FOR THE UPPER EXTREMITY DURING EARLY INPATIENT STROKE REHABILITATION	subacute	chronic	assistive							end-effector
120	RETROSPECTIVE ROBOT-MEASURED UPPER LIMB KINEMATIC DATA FROM STROKE PATIENTS ARE NOVEL BIOMARKERS	subacute		passive	assistive	active-assistive	active	resistive			end-effector
86	ROBOT ASSISTED REHABILITATION OF THE ARM AFTER STROKE: PROTOTYPE DESIGN AND CLINICAL EVALUATION	acute	chronic	assistive	resistive						end-effector
57	ROBOT ENHANCED STROKE THERAPY OPTIMIZES REHABILITATION (RESTORE): A PILOT STUDY	subacute	chronic	assistive	resistive						exoskeleton
21	ROBOT FULLY ASSISTED UPPER-LIMB FUNCTIONAL MOVEMENTS AGAINST GRAVITY TO DRIVE RECOVERY IN CHRONIC STROKE: A PILOT STUDY	chronic		passive							end-effector
121	ROBOT-ASSISTED THERAPY AND CONSTRAINT-INDUCED MOVEMENT THERAPY FOR MOTOR RECOVERY IN STROKE: RESULTS FROM A RANDOMIZED CLINICAL TRIAL	chronic		passive	assistive	active-assistive	active	resistive			end-effector
83	ROBOT-ASSISTED THERAPY COMBINED WITH TRUNK RESTRAINT IN ACUTE STROKE PATIENTS: A RANDOMIZED CONTROLLED STUDY	acute	subacute	assistive							exoskeleton
54	ROBOTIC ASSISTED UPPER LIMB TRAINING POST STROKE: A RANDOMIZED CONTROL TRIAL USING COMBINATORY APPROACH TOWARD REDUCING WORKFORCE DEMANDS	subacute	chronic	active							end-effector
24	ROBOTIC REHABILITATION AND MULTIMODAL INSTRUMENTED ASSESSMENT OF POST-STROKE ELBOW MOTOR FUNCTIONS—A RANDOMIZED CONTROLLED TRIAL PROTOCOL	subacute	chronic	passive	active-assistive						exoskeleton
92	ROBOTIC REHABILITATION: AN OPPORTUNITY TO IMPROVE COGNITIVE FUNCTIONS IN SUBJECTS WITH STROKE. AN EXPLORATIVE STUDY	subacute		passive	active-assistive	active					end-effector
32	ROBOTIC THERAPY FOR CHRONIC STROKE: GENERAL RECOVERY OF IMPAIRMENT OR IMPROVED TASK-SPECIFIC SKILL?	chronic		passive	assistive	active-assistive	active				end-effector
122	ROBOTIC THERAPY PROVIDES A STIMULUS FOR UPPER LIMB MOTOR RECOVERY AFTER STROKE THAT IS COMPLEMENTARY TO AND DISTINCT FROM CONVENTIONAL THERAPY	chronic		assistive	active						exoskeleton
123	ROBOTIC-ASSISTED THERAPY WITH BILATERAL PRACTICE IMPROVES TASK AND MOTOR PERFORMANCE IN THE UPPER EXTREMITIES OF CHRONIC STROKE PATIENTS: A RANDOMISED CONTROLLED TRIAL	chronic		bilat: passive	bilat: assistive	bilat: active					end-effector
94	ROBOTIC-BASED ACTIVE SOMATOSENSORY (ACT.SENS) RETRAINING ON UPPER LIMB FUNCTIONS WITH CHRONIC STROKE SURVIVORS: STUDY PROTOCOL FOR A PILOT RANDOMISED CONTROLLED TRIAL	chronic		assistive							end-effector
75	TESTING OF A HYBRID FES-ROBOT ASSISTED HAND MOTOR TRAINING PROGRAM IN SUB-ACUTE STROKE SURVIVORS	subacute		bilat: active-assistive							exoskeleton
70	THE EFFECT OF ARM SUPPORT COMBINED WITH REHABILITATION GAMES ON UPPER-EXTREMITY FUNCTION IN SUBACUTE STROKE: A RANDOMIZED CONTROLLED TRIAL	subacute		assistive							-
50	THE EFFECT OF ELECTROMYOGRAPHY (EMG)-DRIVEN ROBOTIC TREATMENT ON THE RECOVERY OF THE HAND NINE YEARS AFTER STROKE	chronic		passive	active-assistive						exoskeleton
29	THE EFFECT OF ROBOT-MEDIATED VIRTUAL REALITY GAMING ON UPPER LIMB SPASTICITY POSTSTROKE: A RANDOMIZED-CONTROLLED TRIAL	chronic		assistive							exoskeleton
18	THE EFFECT OF TRAINING USING AN UPPER LIMB REHABILITATION ROBOT (HEXO-UR30A) IN CHRONIC STROKE PATIENTS: A RANDOMIZED CONTROLLED TRIAL	chronic		passive							exoskeleton
124	THE EFFECTS OF COMBINATION OF ROBOT-ASSISTED THERAPY WITH TASK-SPECIFIC OR IMPAIRMENT-ORIENTED TRAINING ON MOTOR FUNCTION AND QUALITY OF LIFE IN CHRONIC STROKE	chronic		passive	assistive	active-assistive	active	resistive			end-effector
40	THE EFFECTS OF UPPER-LIMB TRAINING ASSISTED WITH AN ELECTROMYOGRAPHY-DRIVEN NEUROMUSCULAR ELECTRICAL STIMULATION ROBOTIC HAND ON CHRONIC STROKE	chronic		active-assistive							exoskeleton
125	THE IMPACT OF COGNITIVE IMPAIRMENT ON ROBOT-BASED UPPER-LIMB MOTOR ASSESSMENT IN CHRONIC STROKE	chronic		assistive							end-effector
43	THE NUROSLEEVE, A USER-CENTERED 3D PRINTED HYBRID ORTHOSIS FOR INDIVIDUALS WITH UPPER EXTREMITY IMPAIRMENT	chronic		active-assistive							end-effector
126	THE ROLE OF ROBOTIC PATH ASSISTANCE AND WEIGHT SUPPORT IN FACILITATING 3D MOVEMENTS IN INDIVIDUALS WITH POSTSTROKE HEMIPARESIS	chronic		assistive							exoskeleton
78	THERAPEUTIC EFFECTS OF A NEWLY DEVELOPED 3D MAGNETIC FINGER REHABILITATION DEVICE IN SUBACUTE STROKE PATIENTS: A PILOT STUDY	subacute		active-assistive							end-effector
45	THETA-GAMMA COUPLING AS A CORTICAL BIOMARKER OF BRAIN-COMPUTER INTERFACE-MEDIATED MOTOR RECOVERY IN CHRONIC STROKE	chronic		active-assistive							exoskeleton
53	TRANSCUTANEOUS AURICULAR VAGUS NERVE STIMULATION (TAVNS) DELIVERED DURING UPPER LIMB INTERACTIVE ROBOTIC TRAINING DEMONSTRATES NOVEL ANTAGONIST CONTROL FOR REACHING MOVEMENTS FOLLOWING STROKE	chronic		active-assistive							end-effector
93	TRANSLATION OF ROBOT-ASSISTED REHABILITATION TO CLINICAL SERVICE: A COMPARISON OF THE REHABILITATION EFFECTIVENESS OF EMG-DRIVEN ROBOT HAND ASSISTED UPPER LIMB TRAINING IN PRACTICAL CLINICAL SERVICE AND IN CLINICAL TRIAL WITH LABORATORY CONFIGURATION FOR CHRONIC STROKE	chronic		active-assistive							exoskeleton
127	TRANSLATIONAL EFFECTS OF ROBOT-MEDIATED THERAPY IN SUBACUTE STROKE PATIENTS: AN EXPERIMENTAL EVALUATION OF UPPER LIMB MOTOR RECOVERY	subacute		passive	assistive						exoskeleton
128	UNSUPERVISED ROBOT-ASSISTED REHABILITATION AFTER STROKE: FEASIBILITY, EFFECT ON THERAPY DOSE, AND USER EXPERIENCE	subacute		passive	active						end-effector
129	UPPER LIMB HOME-BASED ROBOTIC REHABILITATION IN CHRONIC STROKE PATIENTS: A PILOT STUDY	chronic		assistive	active-assistive	resistive					end-effector
20	UPPER LIMB MOTOR IMPROVEMENT IN CHRONIC STROKE AFTER COMBINING BOTULINUM TOXIN A INJECTION AND MULTI-JOINTS ROBOT-ASSISTED THERAPY: A CASE REPORT	chronic		passive							exoskeleton
64	UPPER LIMB ROBOT-ASSISTED REHABILITATION VERSUS PHYSICAL THERAPY ON SUBACUTE STROKE PATIENTS: A FOLLOW-UP STUDY	subacute		passive	assistive	active-assistive	active	resistive			end-effector
130	UPPER LIMB ROBOTIC REHABILITATION AFTER STROKE: A MULTICENTER, RANDOMIZED CLINICAL TRIAL	subacute		passive	assistive	active-assistive	active	bilat: assistive	bilat: active		end-effector
49	UPPER-LIMB ROBOT-ASSISTED THERAPY BASED ON VISUAL ERROR AUGMENTATION IN VIRTUAL REALITY FOR MOTOR RECOVERY AND KINEMATICS AFTER CHRONIC HEMIPARETIC STROKE: A FEASIBILITY STUDY	chronic		active-assistive							end-effector
27	USER-DRIVEN FUNCTIONAL MOVEMENT TRAINING WITH A WEARABLE HAND ROBOT AFTER STROKE	chronic		assistive	active-assistive						-
131	WRIST REHABILITATION IN CHRONIC STROKE PATIENTS BY MEANS OF ADAPTIVE, PROGRESSIVE ROBOT-AIDED THERAPY	chronic		assistive							exoskeleton
